# Supplementary material for: Ycasd – a tool for capturing and scaling data from graphical representations
Source: BMC Bioinformatics. 2014 Jun 25;15:219. doi: 10.1186/1471-2105-15-219 (PMC4085079; doi:10.1186/1471-2105-15-219)
Supplement: Additional file 2 — Ycasd package. The zip archive contains the binary, dynamic link library, pdf with sample figure, quick guide, readme file and license information. [file 1471-2105-15-219-S2.zip]

Archive with 6 entries (6 files):
- example.pdf
- license.txt
- qguide.txt
- readme.txt
- ycasd.dll
- ycasd.exe
