# Supplementary material for: Ycasd – a tool for capturing and scaling data from graphical representations
Source: BMC Bioinformatics. 2014 Jun 25;15:219. doi: 10.1186/1471-2105-15-219 (PMC4085079; doi:10.1186/1471-2105-15-219)
Supplement: Additional file 2 — Ycasd package. The zip archive contains the binary, dynamic link library, pdf with sample figure, quick guide, readme file and license information. [file 1471-2105-15-219-S2.zip › qguide.txt]

---Quick guide---

[Define axes]
Pixels p1,p2 and p3,p4
refer to axis intercepts
y2,y1 and x1,x2.
"Reset p*" clears p1-p4.
"x,y Error" indicates the
clicking error in units
of each axis.

[Capture data]
"Start capturing"
activates capturing and
scaling of coordinates
according to axes
definition. If unset,
p1 to p4 will be
captured first.
"New data set" clears
the output and displays
this guide.

[Define output]
"Accuracy" refers to the
number of digits of the
output.
Each time output style
or axes definition is
changed, the output will
be updated. If axes
definition is incomplete,
only raw pixels will be
displayed.
Placing the cursor after
an output coordinate
allows insertion of
pairs. If the cursor is
placed within a pair, it
can be deleted or
overwritten.

Check the status bar for
hints, too. This guide
was read from qguide.txt
and disappears when
results are available.
