# Supplementary material for: Ycasd – a tool for capturing and scaling data from graphical representations
Source: BMC Bioinformatics. 2014 Jun 25;15:219. doi: 10.1186/1471-2105-15-219 (PMC4085079; doi:10.1186/1471-2105-15-219)
Supplement: Additional file 2 — Ycasd package. The zip archive contains the binary, dynamic link library, pdf with sample figure, quick guide, readme file and license information. [file 1471-2105-15-219-S2.zip › readme.txt]

[Limitations]

Since mouse events are tracked from different software applications, capturing
can be blocked by antivirus scanners or settings of the respective viewer
(e.g. Adobe Reader). Security settings should be checked if capturing does not
work. Ycasd is a 32-bit application and issues may be expected when capturing
data from 64-bit applications, e.g. we noticed that the mouse cursor might be
displayed differently.
