# Supplementary material for: Ycasd – a tool for capturing and scaling data from graphical representations
Source: BMC Bioinformatics. 2014 Jun 25;15:219. doi: 10.1186/1471-2105-15-219 (PMC4085079; doi:10.1186/1471-2105-15-219)
Supplement: Additional file 6 — Table of extracted data points. Table of data points of our sample JPG extracted with the specified capturing tools. [file 1471-2105-15-219-S6.xls]

## Sheet: Tabelle1
Dexter		digitize		Engauge Digitizer		g3data		Plot Digitizer		WebPlotDigitizer		ycasd
0	3	0.0333333	2.98881	0	2.99326	0	3.01348	4.44089e-16	3.01348	0	3.00496	0	2.99
0.9836	1.008	1	0.990672	0.993865	0.991011	0.993865	1.01124	0.993865	1.01124	1.00301	1.02645	1.03	0.99
1.991	3.982	2.03333	3.99627	2.02454	3.98427	1.98773	4.02472	1.98773	4.00449	2.00602	4.00165	2.02	4
3	0.9955	3	1.00746	3.0184	0.991011	2.9816	1.01124	2.9816	1.01124	3.00904	1.01157	3.02	1.01
4.008	4.991	4	5.00373	4.01227	4.99551	3.97546	5.03596	4.01227	5.01573	4.01205	5.01322	4.01	5.02
4.991	8.973	5	9	5.00613	9	4.96933	9.04045	5.00613	9.02022	5.01506	9.01488	5.01	9.02
6	1.977	6.03333	1.99813	6	1.98202	6	2.00225	6	2.00225	6.01807	2.00826	6	2
6.983	5.973	7	5.9944	6.99387	6.00674	6.99387	6.00674	6.99387	6.00674	7.02108	5.99504	6.99	6.01
7.991	4.991	8.03333	5.00373	8.02454	5.01573	7.98773	5.01573	8.02454	5.01573	7.99699	5.01322	8.02	5.02
9.024	2.986	9.03333	3.0056	9.0184	2.97303	8.9816	3.01348	9.0184	3.01348	9.02711	3.00496	9.02	3.01
10	4.991	10.0333	4.98694	10.0123	4.99551	10.0123	5.01573	10.0123	5.01573	10.003	5.01322	10.01	5
11.01	7.964	11.0333	7.99254	11.0061	7.98876	11.0061	8.02921	11.0061	8.00899	11.006	8.00331	11.01	8.01
12	8.973	12.0333	9	12	9.02022	12	9.04045	12	9.02022	12.009	9	12	9.02
13	6.968	13.0333	7.00187	13.0307	7.01798	12.9939	7.01798	13.0307	7.01798	13.012	7.00661	13.03	7.02
13.99	8.973	14	9	14.0245	9	13.9877	9.02022	14.0245	9.02022	14.0151	9	14.02	9.02
15	3	15.0333	2.98881	15.0184	2.99326	14.9816	3.03371	15.0184	3.01348	15.0181	3.00496	15.02	3.01
16	1.977	16.0333	1.98134	16.0123	1.98202	15.9755	2.00225	16.0123	2.00225	16.0211	2.00826	16.01	2
17.01	3	17.0333	3.0056	17.0061	2.99326	17.0061	3.03371	17.0061	3.01348	17.0241	3.01983	17.01	3.01
