# Supplementary material for: Ycasd – a tool for capturing and scaling data from graphical representations
Source: BMC Bioinformatics. 2014 Jun 25;15:219. doi: 10.1186/1471-2105-15-219 (PMC4085079; doi:10.1186/1471-2105-15-219)
Supplement: Additional file 7 — Ycasd in action. The document provides an overview of the number of figures and data points which we collected by our tool. [file 1471-2105-15-219-S7.xls]

## Sheet: Tabelle1
Model	Paper	Numbers of figures assessed	Total number of data points retrieved	Data retrieved
Thrombopoiesis	Dettke, M., Hlousek, M., Kurz, M., Leitner, G., Rosskopf, K., Stiegler, G., Stohlawetz, P., Worel, N., Hoecker, P., Panzer, S., 1998. Increase in endogenous thrombopoietin in healthy donors after automated plateletpheresis. Transfusion 38, 449–453.	2	40	PLC, TPO, SD
	Wagner, T., Schwartz, D.W.M., Winter, M., Kabrna, E., Kollars, M., Schwarzinger, I., Lanzer, G., Mayr, W.R., Geissler, K., 2001. Kinetics of CFU-Mk after automated plateletpheresis. Vox Sanguinis 81, 167–171.	2	16	PLC, TPO, SD
	Weisbach, V., Friedlein, H., Glaser, A., Zingsem, J., Zimmermann, R., Eckstein, R., 1999. The influence of automated plateletpheresis on systemic levels of hematopoietic growth factors. Transfusion 39, 889–894.	2	16	PLC, TPO, SD
Granulopoiesis	van der Auwera P, Platzer E, Xu Z, Schulz R, Feugeas O, et al: Pharmacodynamics and pharmacokinetics of single doses of subcutaneous pegylated human g-csf mutant (Ro 25-8315) in healthy volunteers: comparison with single and multiple daily doses of filgrastim. Am. J. Hematol. 2001, 66(4):245–251.	16	191	ANC, G-CSF
	Borleffs J, Bosschaert M, Vrehen H, Schneider M, van Strijp J, et al: Effect of escalating doses of recombinant human granulocyte colony-stimulating factor (filgrastim) on circulating neutrophils in healthy subjects. Clin. Ther. 1998, 20(4):722–736.	8	171	ANC, G-CSF
	Chatta G, Price T, Allen R, Dale D: Effects of in vivo recombinant methionyl human granulocyte colony-stimulating factor on the neutrophil response and peripheral blood colony-forming cells in healthy young and elderly adult volunteers. Blood 1994, 84(9):2923–2929.	2	42	ANC
	Grigg A, Roberts A, Raunow H, Houghton S, Layton J, et al: Optimizing Dose and Scheduling of Filgrastim (Granulocyte Colony - Stimulating Factor) for Mobilization and Collection of Peripheral Blood Progenitor Cells in Normal Volunteers. Blood 1995, 86(12):4437–4445.	6	53	WBC, G-CSF
	Johnston E, Crawford C, Blackwell S, Bjurstrom T, Lockbaum P, et al: Randomized, dose-escalation study of sd/01 compared with daily filgrastim in patients receiving chemotherapy. J. Clin. Oncol. 2000, 18(13):2522–2528.	8	256	ANC, G-CSF
	Roskos L, Lum P, Lockbaum P, Schwab G, Yang B: Pharmacokinetic / pharmacodynamic modeling of pegfilgrastim in healthy subjects. J. Clin. Pharmacol. 2006, 46:747–757.	8	154	ANC, G-CSF
	Bensinger W, Price T, Dale D, Appelbaum F, Clift R, et al: The effects of daily recombinant human granulocyte colony-stimulating factor administration on normal granulocyte donors undergoing leukapheresis. Blood 1993, 81:1883–1888.	4	136	ANC, WBC, SD, HCT, PLC
	Brusamolino E, Rusconi C, Montalbetti L, Gargantini L, Uziel L, et al: Dose-dense R-CHOP-14 supported by pegfilgrastim in patients with diffuse large B-cell lymphoma: a phase II study of feasibility and toxicity. Haematologica 2006, 91:496–502.	1	30	ANC
	George S, Yunus F, Case D, Yang B, Hackett J, et al: Fixed-dose pegfilgrastim is safe and allows neutrophil recovery in patients with non-hodgkins lymphoma. J. Clin. Oncol. 2003, 44(10):1691–1696.	2	36	ANC, G-CSF
	Layton JE, Hockman H, Sheridan WP, Morstyn G: Evidence for a novel in vivo control mechanism of granulopoiesis: mature cell-related control of a regulatory growth factor. Blood 1989, 74, 1303- 1307.	6	65	ANC, G-CSF
	Mey U, Maier A, Schmidt-Wolf I, Ziske C, Forstbauer H, et al: Pegfilgrastim as hematopoietic support for dose-dense chemoimmunotherapy with R-CHOP-14 as first-line therapy in elderly patients with diffuse large B cell lymphoma. (DOI 10.1007/s00520-006-0201-z). Support Care Cancer 2007, 15:877–884.	2	56	ANC, SD, G-CSF
	Varki R, Pequignot E, Leavitt M, Ferber A, Kraft W: A glycosylated recombinant human granulocyte colony stimulating factor produced in a novel protein production system (AVI-014) in healthy subjects: a first-in human, single dose, controlled study. Blood 2009, 9(2).	4	48	ANC, G-CSF
	Vose J, Crump M, Lazarus H, Emmanouilides C, Schenkein D, et al: Randomized, Multicenter, Open-Label Study of Pegfilgrastim Compared With Daily Filgrastim After Chemotherapy for Lymphoma. Journal of Clinical Oncology 2003, 21(3):514–519.	2	30	ANC
	Wang B, Ludden T, Cheung E, Schwab G, Roskos L: Population pharmacokinetic-pharmacodynamic modeling of filgrastim (r-metHuG- CSF) in healthy volunteers. J. Pharmacokinet. Pharmacodyn. 2001, 28:321–342.	8	106	ANC, G-CSF
	Wiczling P, Lowe P, Pigeolet E, dicke FL, Balser S, Krzyzanski W: Population Pharmacokinetic Modelling of Filgrastim in Healthy Adults following Intravenous and Subcutaneous Administrations. Clin Pharmacokinet 2009, 48(12):817–826.	4	61	G-CSF
	Yowell S, Blackwell S: Novel effects with polyethylene glycol modified pharmaceuticals. Cancer Treat Rev 2002, 28 Suppl A:3–6.	2	16	ANC, G-CSF
	Zamboni W, Blackwell S: Pharmacokinetics of pegfilgrastim. Pharmacotherapy 2003, 23:9S–14S.	2	34	ANC, G-CSF
Erythropoiesis	Agoram B, Sutjandra L, Sullivan J: Population pharmacokinetics of darbepoetin alfa in healthy subjects. Br J Clin Pharmacol 2006, 63:41–52.	10	192	EPO
	Cheung W, Goon B, Guilfoyle M, Wachholtz M: Pharmacokinetics and Pharmacodynamics of recombinant human erythropoietin after single and multiple subcutaneous doses to healthy subjects. Clin Pharmacol Ther 1998, 8(4):309–317.	16	324	RET (%), EPO
	Flaharty K, Caro J, Erslev A, Whalen J: Pharmakokinetics and erythropoietic response to human recombinant erythropoietin in healthy men. Clin Pharmacol Ther 1990, 47(5):557–564.	6	57	RET (%), EPO
	Goldberg M: Erythropoesis, Erythropoetin, and Iron Metabolism in Elective Surgery: Preoperative Strategies for Avoiding Allogeneic Blood Exposure. Am J Surg 170 1995, (6a):37S–43S.	9	140	HCT, HB, RET
	Hayashi N, Kinoshita H, Yukawa E, Higuchi S: Pharmacokinetic analysis of subcutaneous erythropoietin administration with nonlinear mixed effect model including endogenous production (7). Br J Clin Pharmacol 1998, 46:11–19.	2	108	EPO, SD
	Jensen J, Madsen J, Jensen L, Pedersen E: Reduction absorption and elimination of erythropoietin in uremia compared with healthy volunteers. J Am Soc Nephrol 1994, 5:177–185.	4	56	EPO
	Krzyzanski W, Wyska E: Pharmacokinetics and pharmacodynamics of erythropoietin receptor in healthy volunteers. Naunyn-Schmiedeberg’s Arch Pharmacol 2008, 377:637–645.	8	291	EPO, HB, RET, SD, RBC
	Lundby C, Thomsen J, Boushel R, Koskolou M, Warberg J, et al: Erythropoietin treatment elevates haemoglobin concentration by increasing red cell volume and depressing plasma volume. J Physiol 2007, 578:309–314.	4	175	HCT, HB, RET, WBC, SD
	Macdougall I, Jones J, Robinson M, Miles J, Coles G, et al. (1991) Subcutaneous Erythropoietin Therapy: Comparison of Three Different Sites of Injection. In: Gurland HJ,Moran J, SamtlebenW, Scigalla P, Wieczorek L (eds): Erythropoietin in Renal and Non-Renal Anemias. Contrib Nephrol, Basel, Karger. pp. 152–156.	3	36	EPO
	Markham A, Bryson H: Epoetin alfa. A review of its pharmacodynamic and pharmacokinetic properties and therapeutic use in nonrenal applications. Drugs 1995, 49(2):232–254.	4	40	EPO
	McMahon F, Vargas R, Ryan M, Jain A, Abels R, et al: Pharmacokinetics and effects of recombinant human erythropoietin after intravenous and subcutaneous injections in healthy voluteers. Blood 1990, 76:1718–1722.	2	46	EPO
	Pirker R, Ramlau R, Schuette W, Zatloukal P, Ferreira I, et al: Safety and Efficacy of Darbepoetin Alfa in Previously Untreated Extensive-Stage Small-Cell Lung Cancer Treated With Platinum Plus Etoposide. J Clin Oncology 2008, 26.	2	144	HB, SD
	Smith W, Dowell J, Pratt R: Pharmacokinetics and Pharmacodynamics of Epoetin Delta in Two Studies in Healthy Volunteers and Two Studies in Patients with Chronic Kidney Disease. Clinical Therapeutics 2007, 29(7):1368–1380.	14	221	EPO, HB, RET, HCT
	Sörgel F, Thyroff-Friesinger U, Vetter A, Vens-Cappell B, Kinzig M: Bioequivalence of HX575 (Recombinant Human Epoetin Alfa) and a Comparator Epoetin Alfa after Multiple Subcutaneous Administrations. Pharmacology 2009, 38:122–130.	5	69	EPO, HB, RET, HCT, RBC
	Souillard A, Audran M, Bressolle F, Gareau R, Duvallet A, Chanal J: Recombinant human erythropoietin and pharmacodynamic parameters in athletes. Interest of blood sampling for doping control. Br J Clin Pharmacol 1996, 42(51):355–360.	2	35	EPO, SD
	Togawa A, Tanaka T, Nagashima S, Keta H, Kobayashi Y, et al: A comparison of the bioequivalence of two formulations of epoetin alfa after subcutaneous injection. Br J Clin Pharmacol 2004, 58(3):269–276.	4	50	EPO
Total:	36	186	3541
Abbreviation	Meaning
ANC	absolute neutrophil count
EPO	erythropoietin
G-CSF	granulocyte colony-stimulating factor
HB	haemoglobin
HCT	haematocrit
PLC	platelet count
RBC	red blood cell
RET	reticulocyte
SD	standard deviation
TPO	thrombopoeitin
WBC	white blood cell count
