# Supplementary material for: Ycasd – a tool for capturing and scaling data from graphical representations
Source: BMC Bioinformatics. 2014 Jun 25;15:219. doi: 10.1186/1471-2105-15-219 (PMC4085079; doi:10.1186/1471-2105-15-219)
Supplement: Additional file 8 — Ycasd source code. The zip archive provides all sources which are needed to build the binaries of ycasd. [file 1471-2105-15-219-S8.zip]

Archive with 11 entries (10 files):
- bin/
- bin/makefile
- license.txt
- ycasd.c
- ycasd.h
- ycasd.r
- ycasd1.cur
- ycasd1.ico
- ycasd2.ico
- ycasdlib.r
- ycasdlib.s
