# Supplementary material for: Ycasd – a tool for capturing and scaling data from graphical representations
Source: BMC Bioinformatics. 2014 Jun 25;15:219. doi: 10.1186/1471-2105-15-219 (PMC4085079; doi:10.1186/1471-2105-15-219)
Supplement: Additional file 8 — Ycasd source code. The zip archive provides all sources which are needed to build the binaries of ycasd. [file 1471-2105-15-219-S8.zip › bin/makefile]

#for compilation, set PATH=path_to_mingw/bin:$PATH and call mingw32-make

SRC=..

ycasd.exe: ycasd.o ycasd.e ycasd.dll
	gcc -s -mwindows -o ycasd.exe ycasd.o ycasd.e ycasd.lib -lcomctl32 -lgdi32

ycasd.o: $(SRC)/ycasd.c $(SRC)/ycasd.h
	gcc -c -std=c99 -Os -Wall -o ycasd.o $(SRC)/ycasd.c
	
ycasd.e: $(SRC)/ycasd.r $(SRC)/ycasd.h $(SRC)/ycasd1.ico $(SRC)/ycasd2.ico
	windres -o ycasd.e -O coff $(SRC)/ycasd.r

ycasd.dll: ycasdlib.o ycasdlib.e
	ld -s -shared --out-implib ycasd.lib -o ycasd.dll ycasdlib.o ycasdlib.e -luser32
	objcopy --set-section-flags .bss=share ycasd.dll

ycasdlib.o: $(SRC)/ycasdlib.s
	as --warn -o ycasdlib.o $(SRC)/ycasdlib.s

ycasdlib.e: $(SRC)/ycasdlib.r $(SRC)/ycasd1.cur
	windres -o ycasdlib.e -O coff $(SRC)/ycasdlib.r
	
clean:
	rm -f ycasd*
