# Supplementary material for: Ycasd – a tool for capturing and scaling data from graphical representations
Source: BMC Bioinformatics. 2014 Jun 25;15:219. doi: 10.1186/1471-2105-15-219 (PMC4085079; doi:10.1186/1471-2105-15-219)
Supplement: Additional file 8 — Ycasd source code. The zip archive provides all sources which are needed to build the binaries of ycasd. [file 1471-2105-15-219-S8.zip › ycasd.c]

/*
Copyright (C) 2013 Arnd Gross

This file is part of ycasd.

Ycasd is free software: you can redistribute it and/or modify
it under the terms of the GNU General Public License as published by
the Free Software Foundation, either version 3 of the License, or
(at your option) any later version.

Ycasd is distributed in the hope that it will be useful,
but WITHOUT ANY WARRANTY; without even the implied warranty of
MERCHANTABILITY or FITNESS FOR A PARTICULAR PURPOSE. See the
GNU General Public License for more details.

You should have received a copy of the GNU General Public License
along with ycasd. If not, see <http://www.gnu.org/licenses/>.
*/
#include <windows.h>
#include <stdio.h>
#include <math.h>
#include <commctrl.h>
#include "ycasd.h"

#define MAX_TMP 32000
#define MAX_QGD	1280
#define QGP		877

char *tmp;
char *qgd,qgf[]="qguide.txt";

HINSTANCE hinst;
HWND sbar;
HWND mainwnd;
WNDPROC wndproc_edit;

struct { HWND p[2][4],log,reset,errxy,capture,array,quit,array_e,about,msty,rsty,acc; } u;
struct { word x,y; double v; } p[4];
double vab[2][2];

typedef struct p_lst { struct p_lst *p; word x,y,a,b; } p_lst;
p_lst *la=0,*lb;		//first, prev
byte bb;				//0 ignore, 1 ins, 2 mod/del

byte pc=0,pk=0;
bool loy=false,base_ok,capture=false,mlab=true;
char acc[]="2";

double vlen(double *v) { return sqrt(v[0]*v[0]+v[1]*v[1]); }

double absd(double v) { return (double)v<0?v*-1:v; }

void update_data_p()
{
 double k[2],m,n;
 double d,dx,dy;
 char fmt[15];
 word len=0;
 p_lst *li=la;

 if (base_ok) {
   sprintf(tmp,"%0.2e,%0.2e",absd(p[2].v-p[3].v)/vlen(vab[1]),absd(p[0].v-p[1].v)/vlen(vab[0]));
   SetWindowText(u.errxy,tmp);

   if (la) {

     sprintf(tmp,"%s\r\n",mlab?"[":"matrix(c(");
	 while (li) {
   
       for (byte c=0;c<2;c++) {
         d=vab[c][0]*vab[c^1][1]-vab[c][1]*vab[c^1][0];			//a1*b2-a2*b1
         dx=(li->x-p[c+1].x);
         dy=(li->y-p[c+1].y);
         k[c]=(dx*vab[c^1][1]-dy*vab[c^1][0])/d;				//(dx*b2-dy*b1)/d;
       }

       m=k[1]*(p[2].v-p[3].v)+p[2].v;
       n=loy?pow(p[0].v/p[1].v,k[0])*p[1].v:k[0]*(p[0].v-p[1].v)+p[1].v;
	   
	   li->a=len=strlen(tmp);
	   sprintf(fmt,"%%0.%cf%c%%0.%cf%c\r\n",*acc,mlab?' ':',',*acc,mlab?' ':',');
	   sprintf(tmp+len,fmt,m,n);
	   li->b=len=strlen(tmp)-3;
	   
	   lb=li;
	   li=li->p;
	 }
	 sprintf(tmp+len," \r\n%s",mlab?"]'":"),2)");
   }	 
 } else {
   
   SetWindowText(u.errxy,"");
      
   if (la) {

     strcpy(tmp,"Captured raw pixel data:\r\n");
	 while (li) {
	   li->a=len=strlen(tmp);
	   sprintf(tmp+len,"%hi %hi;\r\n",li->x,li->y);
	   li->b=len=strlen(tmp)-3;
	   
	   lb=li;
	   li=li->p;
	 }
	 strcpy(tmp+len,".");
   }	 

 }

 bb=1;
 SetWindowText(u.array_e,la?tmp:qgd);
 SendMessage(u.array_e,EM_SETSEL,strlen(tmp),strlen(tmp));
 SendMessage(u.array_e,EM_SCROLLCARET,0,0);
}

void check_base_p(void)
{
 char *a[4]={"y2","y1","x1","x2"};
 byte c;
 
 *tmp=0;
 
 if (pc==4) {
   for (byte d=0;d<2;d++) {
 	 vab[d][0]=p[2*d].x-p[2*d+1].x;
	 vab[d][1]=p[2*d].y-p[2*d+1].y;
   }

   if (vab[0][0]*vab[1][1]==vab[0][1]*vab[1][0])
     strcpy(tmp,"Axis vectors are dependent, please reset p1-p4");
 }

 if (!*tmp && loy && (((pk & 1) && ((double)p[0].v<=0)) || ((pk & 2) && ((double)p[1].v<=0))))
   strcpy (tmp,"If Log y-Axis is activated, y1 and y2 must be >0");
 
 if (!*tmp && ((pc<4) || (pk<15))) {
   
   sprintf(tmp,"Please %s",pc<4?"capture ":"");
   for (c=pc;c<4;c++) sprintf(tmp+strlen(tmp),"p%c%s",c+49,c<3?",":"");
   
   sprintf(tmp+strlen(tmp),"%s%s",pc<4 && pk<15?" and ":"",pk<15?"define ":"");

   if (pk<15) {
     for (c=0;c<4;c++) if (!(pk & (1<<c))) sprintf(tmp+strlen(tmp),"%s,",a[c]);
     tmp[strlen(tmp)-1]=0;
   }
 }  
 
 base_ok=!*tmp;
 SendMessage(sbar,SB_SETTEXT,0,(LPARAM)tmp);
 update_data_p();
}

void quit(void)
{
	if (capture) StopCapturing();
	EndDialog(mainwnd,0);
}

#define MAX_NE_TEXT 1024
char *_ne_text;
LRESULT CALLBACK WndProc_NumEdit(HWND hwnd,UINT msg,WPARAM wparam,LPARAM lparam)
{
  char chr=(TCHAR)wparam;
  DWORD anf,end;  

  if (msg==WM_CHAR) {

	GetWindowText(hwnd,_ne_text,MAX_NE_TEXT);
	SendMessage(hwnd,EM_GETSEL,(WPARAM)&anf,(LPARAM)&end);

	if (chr=='.') { if (strchr(_ne_text,'.')) return 0; }
	  else if (strchr(_ne_text,'-') && (!anf)) return 0;
	  else if (chr=='-') { if (anf) return 0; }
	  else if ((chr!=8) && ((chr<'0') || (chr>'9'))) return 0;
	}
  return CallWindowProc(wndproc_edit,hwnd,msg,wparam,lparam);
}

LRESULT CALLBACK WndProc_ArrayEdit(HWND hwnd,UINT msg,WPARAM wparam,LPARAM lparam)
{
  DWORD anf,end;
  p_lst *li;
  bool rev=0;
  
  switch(msg) {
  
    case WM_KEYUP:		rev=(wparam==VK_LEFT);
	case WM_LBUTTONUP:	SendMessage(hwnd,EM_GETSEL,(WPARAM)&anf,(LPARAM)&end);

						lb=0;
						li=la;
						if (anf==end) {

						  bb=1;
						  while (li && (anf>=li->a)) {
						    if (anf<=li->b) { bb=2; break; }
						    lb=li;
							li=li->p; 
						  }

						  if (bb==2) SendMessage(hwnd,EM_SETSEL,
												(WPARAM)(rev?li->b:li->a),
												(LPARAM)(rev?li->a:li->b));
						} else {

						  bb=2;
						  while (li && (anf>li->a)) { lb=li; li=li->p; }
						  if (!li || (anf!=li->a) || (end<li->b) || (end>li->b+1)) bb=0;
						}
						break;

    case WM_CHAR:		return 0;
	
	case WM_KEYDOWN: 	if ((wparam==VK_DELETE) || (wparam==VK_BACK)) {
						  if (bb==2) {

							if (lb) {
							  
							  li=lb->p;
							  lb->p=li->p;
							} else {
							  
							  li=la;
							  la=li->p;
							}
							
							free(li);
							update_data_p();
						  }  
						  return 0;
						} else if (wparam==VK_ESCAPE) return 0;
  }  

  return CallWindowProc(wndproc_edit,hwnd,msg,wparam,lparam);  
}

HWND sforge,gpl;
BOOL CALLBACK DialogProcAbout(HWND hwnd,UINT msg,WPARAM wparam,LPARAM lparam)
{
	switch(msg) {
		case WM_INITDIALOG:		sforge=GetDlgItem(hwnd,idc_sforge);
								gpl=GetDlgItem(hwnd,idc_gpl);
								SetClassLong(sforge,GCL_HCURSOR,(LONG)LoadCursor(0,IDC_HAND));
								SetClassLong(gpl,GCL_HCURSOR,(LONG)LoadCursor(0,IDC_HAND));
								break;

		case WM_CLOSE:			EndDialog(hwnd,0);
								break;

		case WM_CTLCOLORSTATIC: if (((HWND)lparam==sforge)||((HWND)lparam==gpl)) {
									SetBkMode((HDC)wparam,TRANSPARENT);
									SetTextColor((HDC)wparam,0x880000);
									return (int)GetStockObject(NULL_BRUSH);
								}
							    return 0;

		case WM_COMMAND:		switch (LOWORD(wparam)) {
									case idc_ok:	 EndDialog(hwnd,0);break;
									case idc_sforge: ShellExecute(hwnd,0,"https://sourceforge.net/projects/ycasd/",0,0,SW_NORMAL);break;
									case idc_gpl:	 ShellExecute(hwnd,0,"http://www.gnu.org/licenses/",0,0,SW_NORMAL);break;
								}
								break;
		default:				return 0;

	}
	return 1;
}

void quickguide()
{ 
  FILE *f;
  word i,l;
  
  i=GetModuleFileName(0,tmp,MAX_TMP);
  while ((i>0) && (tmp[i]!='\\')) i--;
  sprintf(tmp+i+1,qgf);

  if ((f=fopen(tmp,"rb"))) {

    l=fread(qgd,1,MAX_QGD-1,f);
	if (strncmp(qgd+QGP,qgf,strlen(qgf))) l=0;
	qgd[l]=0;
	
	fclose(f);
  } else *qgd=0;
}

BOOL CALLBACK DialogFunc(HWND hwnd,UINT msg,WPARAM wparam,LPARAM lparam)
{
	word id=LOWORD(wparam),c;
	byte b;
	p_lst *li;

	switch(msg) {

		case WM_INITDIALOG: 	tmp=malloc(MAX_TMP);
								_ne_text=malloc(MAX_NE_TEXT);
								qgd=malloc(MAX_QGD);
		
								quickguide();
								
								mainwnd=hwnd;
								SendMessage(hwnd,WM_SETICON,ICON_BIG,(LPARAM)LoadIcon(hinst,MAKEINTRESOURCE(id_icon)));
								for (word c=idc_p1a;c<=idc_acc;c++) ((HWND*)&u)[c-idc_p1a]=GetDlgItem(hwnd,c);
		
								wndproc_edit=(WNDPROC)GetWindowLong(u.p[0][1],GWL_WNDPROC);
								for (c=0;c<4;c++) SetWindowLong(u.p[1][c],GWL_WNDPROC,(LONG)WndProc_NumEdit);
								SetWindowLong(u.array_e,GWL_WNDPROC,(LONG) WndProc_ArrayEdit);
								
								SetFocus(u.p[1][0]);
								sbar=CreateStatusWindow(WS_CHILD+WS_VISIBLE,"",hwnd,-1);

								SetWindowText(u.acc,acc);
								SendMessage(u.msty,BM_SETCHECK,1,0);
								
								check_base_p();
								return 0;

		case WM_CLOSE:			quit();
								break;

		case WM_MOUSE:			if (pc<4) {
								  p[pc].x=(word) wparam;
								  p[pc].y=(word) lparam;
								  sprintf(tmp,"%4hi,%4hi",(int)wparam,(int)lparam);
								  SetWindowText(u.p[0][pc],tmp);
								  pc++;
									
								  check_base_p();
								} else if (bb || !la) {
									
									if (bb==2) { 

									  lb=!lb?la:lb->p; 
									  lb->x=(word) wparam;
								      lb->y=(word) lparam;
									} else {
									
									  li=malloc(sizeof(p_lst));
									  li->x=(word) wparam;
									  li->y=(word) lparam;
									  li->p=0;
								
								      if (!la) la=li; else {
									    if (lb) {
										  li->p=lb->p;
										  lb->p=li;
										} else {
										  li->p=la;
										  la=li;
										}
									  }	
									
									}  
									update_data_p();
								}
								break;

		case WM_COMMAND:		switch (id) {

									case idc_p1b:
									case idc_p2b:
									case idc_p3b:
									case idc_p4b:		if (HIWORD(wparam)==EN_CHANGE) {
														  c=wparam-idc_p1b;
														  b=1<<c;

														  if (GetWindowText(u.p[1][c],tmp,MAX_TMP)) {
														    p[c].v=atof(tmp);
														    pk|=b;
														  } else pk&=~b;
															
														  check_base_p();
														}
														break;

									case idc_capture: 	capture^=1;
														SetWindowText(u.capture,capture?
																	  "&Stop capturing":"&Start capturing");

														if (capture) StartCapturing(hwnd);
														  else StopCapturing();
														break;

									case idc_quit:		quit();
														break;

									case idc_array:		while (la) {
														  li=la;
														  la=la->p;
														  free(li);
														}
														update_data_p();
														break;

									case idc_reset:		pc=0;
														for (c=0;c<4;c++) SetWindowText(u.p[0][c],"");
														check_base_p();
														break;

									case idc_log:		loy=SendMessage(u.log,BM_GETCHECK,0,0);
														check_base_p();
														break;

									case idc_msty:
									case idc_rsty:		SendMessage(u.msty,BM_SETCHECK,mlab=(id==idc_msty),0);
														SendMessage(u.rsty,BM_SETCHECK,id==idc_rsty,0);
														update_data_p();
														break;

									case idc_acc:		if (HIWORD(wparam)==EN_CHANGE) {
															if (!GetWindowText(u.acc,acc,2)) strcpy(acc,"0");
															update_data_p();
														}
														break;
														
									case idc_about:		DialogBox(hinst,MAKEINTRESOURCE(id_about),hwnd,DialogProcAbout);
								}
								break;
								
		default: 				return 0;
	}
	return 1;
}

int WINAPI WinMain(HINSTANCE hinstance,HINSTANCE prev,LPSTR cmdline,int ncmdshow)
{
	hinst=hinstance;
	return DialogBox(hinstance,MAKEINTRESOURCE(id_main),0,DialogFunc);
}
