# Supplementary material for: Ycasd – a tool for capturing and scaling data from graphical representations
Source: BMC Bioinformatics. 2014 Jun 25;15:219. doi: 10.1186/1471-2105-15-219 (PMC4085079; doi:10.1186/1471-2105-15-219)
Supplement: Additional file 8 — Ycasd source code. The zip archive provides all sources which are needed to build the binaries of ycasd. [file 1471-2105-15-219-S8.zip › ycasd.h]

/*
Copyright (C) 2013 Arnd Gross

This file is part of ycasd.

Ycasd is free software: you can redistribute it and/or modify
it under the terms of the GNU General Public License as published by
the Free Software Foundation, either version 3 of the License, or
(at your option) any later version.

Ycasd is distributed in the hope that it will be useful,
but WITHOUT ANY WARRANTY; without even the implied warranty of
MERCHANTABILITY or FITNESS FOR A PARTICULAR PURPOSE. See the
GNU General Public License for more details.

You should have received a copy of the GNU General Public License
along with ycasd. If not, see <http://www.gnu.org/licenses/>.
*/
#define id_icon 	1000
#define id_main		1001
#define id_scale	1002
#define id_about	1003

#define idc_p1a		1100
#define idc_p2a		1101
#define idc_p3a		1102
#define idc_p4a		1103
#define idc_p1b		1104
#define idc_p2b		1105
#define idc_p3b		1106
#define idc_p4b		1107
#define idc_log		1108
#define idc_reset	1109
#define idc_errxy	1110
#define idc_capture	1111
#define idc_array	1112
#define idc_quit	1113
#define idc_array_e	1114
#define idc_about	1115
#define idc_msty	1116
#define idc_rsty	1117
#define idc_acc		1118

#define idc_sforge	1200
#define idc_gpl		1201
#define idc_ok		1202

typedef unsigned short word;
typedef unsigned int uint;
typedef unsigned char byte;
typedef byte bool;
#define true  1
#define false 0

#define WM_MOUSE WM_USER+1000

void StartCapturing(HWND hwnd);
void StopCapturing(void);
