# Supplementary material for: Ycasd – a tool for capturing and scaling data from graphical representations
Source: BMC Bioinformatics. 2014 Jun 25;15:219. doi: 10.1186/1471-2105-15-219 (PMC4085079; doi:10.1186/1471-2105-15-219)
Supplement: Additional file 8 — Ycasd source code. The zip archive provides all sources which are needed to build the binaries of ycasd. [file 1471-2105-15-219-S8.zip › ycasd.r]

/*
Copyright (C) 2013 Arnd Gross

This file is part of ycasd.

Ycasd is free software: you can redistribute it and/or modify
it under the terms of the GNU General Public License as published by
the Free Software Foundation, either version 3 of the License, or
(at your option) any later version.

Ycasd is distributed in the hope that it will be useful,
but WITHOUT ANY WARRANTY; without even the implied warranty of
MERCHANTABILITY or FITNESS FOR A PARTICULAR PURPOSE. See the
GNU General Public License for more details.

You should have received a copy of the GNU General Public License
along with ycasd. If not, see <http://www.gnu.org/licenses/>.
*/
#include <windows.h>
#include "ycasd.h"

id_icon ICON ycasd1.ico
id_scale ICON ycasd2.ico
id_main DIALOG 0, 0, 225, 204
STYLE WS_POPUP | WS_VISIBLE | WS_CAPTION | WS_SYSMENU | DS_CENTER | DS_SYSMODAL
CAPTION "ycasd"
FONT 8, "MS Sans Serif"
{
 GROUPBOX "Define axes", -1, 5, 5, 116, 110, BS_GROUPBOX | WS_GROUP | WS_TABSTOP
 LTEXT "p&1:", -1, 10, 20, 10, 8
 EDITTEXT idc_p1a, 21, 18, 40, 12, ES_READONLY | NOT WS_TABSTOP
 LTEXT "=>", -1, 62, 20, 8, 8
 LTEXT "y2:", -1, 70, 20, 10, 8
 EDITTEXT idc_p1b, 81, 18, 34, 12, WS_TABSTOP | ES_AUTOHSCROLL
 LTEXT "p&2:", -1, 10, 33, 10, 8
 EDITTEXT idc_p2a, 21, 31, 40, 12, ES_READONLY | NOT WS_TABSTOP
 LTEXT "=>", -1, 62, 33, 8, 8
 LTEXT "y1:", -1, 70, 33, 10, 8
 EDITTEXT idc_p2b, 81, 31, 34, 12, WS_TABSTOP | ES_AUTOHSCROLL
 LTEXT "p&3:", -1, 10, 46, 10, 8
 EDITTEXT idc_p3a, 21, 44, 40, 12, ES_READONLY | NOT WS_TABSTOP
 LTEXT "=>", -1, 62, 46, 8, 8
 LTEXT "x1:", -1, 70, 46, 10, 8
 EDITTEXT idc_p3b, 81, 44, 34, 12, WS_TABSTOP | ES_AUTOHSCROLL
 LTEXT "p&4:", -1, 10, 59, 10, 8
 EDITTEXT idc_p4a, 21, 57, 40, 12, ES_READONLY | NOT WS_TABSTOP
 LTEXT "=>", -1, 62, 59, 8, 8
 LTEXT "x2:", -1, 70, 59, 10, 8
 EDITTEXT idc_p4b, 81, 57, 34, 12, WS_TABSTOP | ES_AUTOHSCROLL
 
 PUSHBUTTON "R&eset p*", idc_reset, 10, 75, 35, 15, WS_TABSTOP 
 ICON id_scale, -1, 47, 71, 18, 20
 CHECKBOX "&Log y-Axis", idc_log, 70, 78, 45, 8, BS_AUTOCHECKBOX | WS_TABSTOP
 LTEXT "x,y Error:", -1, 10, 98, 30, 8
 EDITTEXT idc_errxy, 41, 96, 74, 12, ES_READONLY | NOT WS_TABSTOP | ES_AUTOHSCROLL | ES_CENTER

 PUSHBUTTON "A&bout",idc_about, 5, 120, 44, 15,WS_TABSTOP
 PUSHBUTTON "&Start capturing", idc_capture, 49, 120, 72, 15, WS_TABSTOP 
 PUSHBUTTON "&Quit", idc_quit, 5, 135, 44, 15, WS_TABSTOP
 PUSHBUTTON "&New data set", idc_array, 49, 135, 72, 15, WS_TABSTOP

 GROUPBOX "Define output",-1, 5, 154, 116, 30
 RADIOBUTTON "&Matlab",idc_msty ,10, 167, 35, 8, WS_TABSTOP
 RADIOBUTTON "&R",idc_rsty, 46, 167, 20, 8, WS_TABSTOP
 LTEXT "&Accuracy:", -1, 71, 167, 33, 8
 EDITTEXT idc_acc, 105, 165, 10, 12, WS_TABSTOP | ES_NUMBER

 EDITTEXT idc_array_e, 126, 8, 93, 176, ES_MULTILINE | WS_BORDER | WS_TABSTOP | WS_VSCROLL | ES_WANTRETURN | ES_NOHIDESEL | WS_HSCROLL
}

id_about DIALOG 9, 12, 265, 200
STYLE DS_MODALFRAME | WS_OVERLAPPED | WS_CAPTION | WS_SYSMENU | WS_POPUP
CAPTION "Ab:o)ut"
FONT 8,"MS Sans Serif"
{
 GROUPBOX "ycasd v1.5", -1, 10, 6, 245, 184
 ICON id_icon, -1, 20, 22, 20, 20

 LTEXT "Copyright (C) 2013  Arnd Gross, Sibylle Schirm, Markus Scholz\n"
	   "Developed at the Institute for Medical Informatics, Statistics\n"
	   "and Epidemiology (IMISE), University of Leipzig.",-1,50,20,200,24
 LTEXT "Project page:",-1,20,48,45,8
 LTEXT "https://sourceforge.net/projects/ycasd/",idc_sforge,65,48,130,8,SS_NOTIFY

 LTEXT "This program is free software: you can redistribute it and/or modify it\n"
	   "under the terms of the GNU General Public License as published by the\n"
	   "Free Software Foundation, either version 3 of the License, or (at your\n"
       "option) any later version.",-1,20,65,230,32

 LTEXT "This program is distributed in the hope that it will be useful, but\n"
 	   "WITHOUT ANY WARRANTY; without even the implied warranty of\n"
	   "MERCHANTABILITY or FITNESS FOR A PARTICULAR PURPOSE.\n"
       "See the GNU General Public License for more details.",-1,20,101,230,32

 LTEXT "You should have received a copy of the GNU General Public License\n"
	   "along with this program. If not, see",-1,20,137,230,16
 LTEXT "http://www.gnu.org/licenses/.",idc_gpl,130,145,100,8,SS_NOTIFY

 PUSHBUTTON "Ok", idc_ok, 92, 166, 80, 15
}
