# Supplementary material for: Ycasd – a tool for capturing and scaling data from graphical representations
Source: BMC Bioinformatics. 2014 Jun 25;15:219. doi: 10.1186/1471-2105-15-219 (PMC4085079; doi:10.1186/1471-2105-15-219)
Supplement: Additional file 8 — Ycasd source code. The zip archive provides all sources which are needed to build the binaries of ycasd. [file 1471-2105-15-219-S8.zip › ycasdlib.r]

/*
Copyright (C) 2013 Arnd Gross

This file is part of ycasd.

Ycasd is free software: you can redistribute it and/or modify
it under the terms of the GNU General Public License as published by
the Free Software Foundation, either version 3 of the License, or
(at your option) any later version.

Ycasd is distributed in the hope that it will be useful,
but WITHOUT ANY WARRANTY; without even the implied warranty of
MERCHANTABILITY or FITNESS FOR A PARTICULAR PURPOSE. See the
GNU General Public License for more details.

You should have received a copy of the GNU General Public License
along with ycasd. If not, see <http://www.gnu.org/licenses/>.
*/
1000 CURSOR ycasd1.cur
