# Supplementary material for: Ycasd – a tool for capturing and scaling data from graphical representations
Source: BMC Bioinformatics. 2014 Jun 25;15:219. doi: 10.1186/1471-2105-15-219 (PMC4085079; doi:10.1186/1471-2105-15-219)
Supplement: Additional file 8 — Ycasd source code. The zip archive provides all sources which are needed to build the binaries of ycasd. [file 1471-2105-15-219-S8.zip › ycasdlib.s]

/*
Copyright (C) 2013 Arnd Gross

This file is part of ycasd.

Ycasd is free software: you can redistribute it and/or modify
it under the terms of the GNU General Public License as published by
the Free Software Foundation, either version 3 of the License, or
(at your option) any later version.

Ycasd is distributed in the hope that it will be useful,
but WITHOUT ANY WARRANTY; without even the implied warranty of
MERCHANTABILITY or FITNESS FOR A PARTICULAR PURPOSE. See the
GNU General Public License for more details.

You should have received a copy of the GNU General Public License
along with ycasd. If not, see <http://www.gnu.org/licenses/>.
*/
.set DL_PRA,1
.set GA_ROW,3
.set WH_MSE,7
.set WM_MMO,512
.set WM_LBD,513
.set RS_CUR,1000
.set WM_MSE,2024

.global _StartCapturing
.global _StopCapturing

.lcomm wnd,4
.lcomm hoo,4

.data
ins: .long 0
cur: .long 0

.text

#hinst reason reserved
  push %ebp
  mov %esp,%ebp

  cmpl $DL_PRA,12(%ebp)
  jne ent
    pushl 8(%ebp)
    popl ins
    
    pushl $RS_CUR
    pushl 8(%ebp)
    call _LoadCursorA@8
    mov %eax,cur
    
  ent:
  xor %eax,%eax
  inc %eax
  leave
ret $12


#code wparam lparam
_mouseproc:
  push %ebp
  mov %esp,%ebp

  cmpl $0,8(%ebp)
  jl cnh

  mov 16(%ebp),%edx
  push %edx
  pushl $GA_ROW
  pushl 8(%edx)
  call _GetAncestor@8
  pop %edx
  
  cmp wnd,%eax
  jne mp1
  cnh:
   pushl 16(%ebp)
   pushl 12(%ebp)
   pushl 8(%ebp)
   pushl hoo
   call _CallNextHookEx@16
   jmp mp4
  
  mp1:
  cmpl $WM_LBD,12(%ebp)
  jne mp2
    pushl 4(%edx)
    pushl (%edx)
    pushl $WM_MSE
    pushl wnd
    call _PostMessageA@16
    pushl wnd
    call _BringWindowToTop@4
    jmp mp3
  
  mp2:
  cmpl $WM_MMO,12(%ebp)
  jne mp3
    pushl cur
    call _SetCursor@4
  
  mp3:
  xor %eax,%eax
  inc %eax

  mp4:
  leave
ret $12


#hwnd
_StartCapturing:
  push %ebp
  mov %esp,%ebp

  pushl 8(%ebp)
  popl wnd
  pushl $0
  pushl ins
  pushl $_mouseproc
  pushl $WH_MSE
  call _SetWindowsHookExA@16
  mov %eax,hoo
  
  leave
ret $4


_StopCapturing:
  pushl hoo
  call _UnhookWindowsHookEx@4
ret
